# Supplementary material for: Identification of Spike Length Gene and Development of KASP Markers in Wheat
Source: Plants (Basel). 2025 Dec 4;14(23):3703. doi: 10.3390/plants14233703 (PMC12694121; doi:10.3390/plants14233703)
Supplement: Supplementary file 1 [file plants-14-03703-s001.zip]

Archive with 2 entries (2 files):
- Supplementary Figures.pdf
- Supplementary Tables 1-5.xlsx
