# Supplementary material for: Identification of Spike Length Gene and Development of KASP Markers in Wheat
Source: Plants (Basel). 2025 Dec 4;14(23):3703. doi: 10.3390/plants14233703 (PMC12694121; doi:10.3390/plants14233703)
Supplement: Supplementary file 1 [file plants-14-03703-s001.zip › Supplementary Tables 1-5.xlsx]

## Sheet: Table S1
Table S1. Information of the association regions.
Chrom	Start	End	Length(bp)	Chrom	Start	End	Length(bp)
1D	465000001	465500001	500001	4B	28000001	29000001	1000001
2A	24000001	25000001	1000001	4B	31000001	32000001	1000001
2A	31000001	31500001	500001	4B	34000001	35500001	1500001
2A	33500001	34000001	500001	4B	38000001	41500001	3500001
2A	35000001	36000001	1000001	4B	45500001	46500001	1000001
2A	39500001	40500001	1000001	4B	47500001	48500001	1000001
2A	56500001	57000001	500001	4B	49000001	50000001	1000001
2A	62000001	62500001	500001	4B	162000001	162500001	500001
2A	122500001	123000001	500001	4B	169000001	172000001	3000001
2A	124500001	125500001	1000001	4B	172500001	173500001	1000001
2A	165000001	165500001	500001	4B	174000001	176500001	2500001
2A	188000001	188500001	500001	4B	404000001	408500001	4500001
2A	194000001	194500001	500001	4B	410500001	411500001	1000001
2A	196000001	197000001	1000001	4B	412500001	415500001	3000001
2A	217000001	217500001	500001	4B	416000001	416500001	500001
2A	226500001	227000001	500001	4B	420000001	422000001	2000001
2A	277500001	278000001	500001	4B	426000001	426500001	500001
2A	333000001	334000001	1000001	4B	667500001	668000001	500001
2A	341500001	342000001	500001	5A	665500001	667500001	2000001
2A	359500001	360000001	500001	5A	671000001	672000001	1000001
2A	363000001	363500001	500001	5A	673000001	675500001	2500001
2A	369500001	370000001	500001	5A	679000001	683000001	4000001
2A	397500001	398000001	500001	5A	687000001	688000001	1000001
2A	423500001	424000001	500001	5A	690000001	691000001	1000001
2A	425500001	426500001	1000001	5A	691500001	695000001	3500001
2A	454000001	455000001	1000001	5A	699500001	702000001	2500001
2A	458500001	459500001	1000001	5A	709500001	710000001	500001
2A	766000001	766500001	500001	5A	712000001	713500001	1500001
2A	770500001	772000001	1500001	5B	487000001	488000001	1000001
2A	775000001	775500001	500001	5B	503000001	503500001	500001
2A	777000001	782500001	5500001	5B	533000001	533500001	500001
2A	783500001	785000001	1500001	5B	603000001	604000001	1000001
2B	20500001	23000001	2500001	5B	681000001	682000001	1000001
2B	24000001	26000001	2000001	5B	683000001	683500001	500001
2B	26500001	27000001	500001	6B	2000001	3000001	1000001
2B	30000001	31000001	1000001	6B	4500001	7000001	2500001
2B	32500001	33000001	500001	6B	8000001	8500001	500001
2B	35000001	35500001	500001	6B	9000001	11000001	2000001
2B	37500001	38000001	500001	6B	13000001	13500001	500001
2B	46500001	47000001	500001	6B	16000001	18000001	2000001
2B	63500001	64500001	1000001	6B	19000001	19500001	500001
2B	65500001	66000001	500001	6B	703000001	704000001	1000001
2B	66500001	67000001	500001	6D	448500001	449000001	500001
2B	77500001	78500001	1000001	6D	454500001	455000001	500001
2B	156000001	156500001	500001	7A	505500001	506000001	500001
2B	171000001	172500001	1500001	7A	522000001	522500001	500001
2B	182500001	183500001	1000001	7A	526000001	526500001	500001
2B	185500001	186500001	1000001	7A	595000001	596000001	1000001
2B	188000001	188500001	500001	7A	718000001	719000001	1000001
2B	190500001	192000001	1500001	7B	494500001	495000001	500001
2B	232000001	232500001	500001	7B	501000001	503000001	2000001
2B	238500001	239500001	1000001	7B	507500001	508500001	1000001
2B	552500001	553000001	500001	7B	509500001	510500001	1000001
2B	570000001	570500001	500001	7B	511000001	511500001	500001
2B	622500001	623000001	500001	7B	521500001	522500001	1000001
2B	693500001	694000001	500001	7B	523500001	526000001	2500001
2B	707000001	708000001	1000001	7B	537500001	539000001	1500001
2B	711000001	712000001	1000001	7B	542000001	542500001	500001
2B	714500001	715500001	1000001	7B	545000001	545500001	500001
2B	743000001	743500001	500001	7B	548500001	549500001	1000001
2B	744000001	744500001	500001	7B	551000001	552000001	1000001
2B	745000001	747500001	2500001	7B	553000001	553500001	500001
2B	749000001	751000001	2000001	7B	554000001	555000001	1000001
2B	786500001	787000001	500001	7B	556000001	556500001	500001
2B	796500001	797500001	1000001	7B	559000001	559500001	500001
2B	808000001	808500001	500001	7B	562000001	562500001	500001
2D	649500001	650500001	1000001	7B	564500001	565500001	1000001
3A	19000001	19500001	500001	7B	569500001	570500001	1000001
3A	24000001	28500001	4500001	7B	571500001	572500001	1000001
3A	38500001	39500001	1000001	7B	574000001	574500001	500001
3A	40000001	40500001	500001	7B	576000001	577000001	1000001
3A	45000001	46000001	1000001	7B	590500001	591500001	1000001
3A	67500001	68000001	500001	7B	592000001	593000001	1000001
3B	4500001	5000001	500001	7B	596000001	597000001	1000001
3B	25500001	26500001	1000001	7B	604500001	605000001	500001
3B	54500001	55000001	500001	7B	610500001	612500001	2000001
3B	561000001	562000001	1000001	7B	616000001	617500001	1500001
3B	569000001	570000001	1000001	7B	618500001	619500001	1000001
3B	591500001	592000001	500001	7B	624500001	627000001	2500001
3B	617500001	618000001	500001	7B	629000001	630000001	1000001
3B	640000001	641000001	1000001	7B	630500001	635500001	5000001
3B	671000001	672000001	1000001	7B	637000001	638500001	1500001
3B	673000001	674000001	1000001	7B	639500001	643500001	4000001
3B	675000001	675500001	500001	7B	649500001	653000001	3500001
3B	676500001	677000001	500001	7B	654000001	655000001	1000001
3B	690500001	691000001	500001	7B	655500001	656500001	1000001
3B	700000001	700500001	500001	7B	657000001	658000001	1000001
3B	701500001	702000001	500001	7B	658500001	660500001	2000001
3B	709000001	709500001	500001	7B	664000001	667000001	3000001
3B	710500001	711500001	1000001	7B	667500001	671000001	3500001
3B	717500001	718000001	500001	7B	672000001	673000001	1000001
3B	719500001	720000001	500001	7B	674000001	681000001	7000001
3B	733000001	733500001	500001	7B	689000001	690500001	1500001
3B	745500001	746000001	500001	7B	696000001	698500001	2500001
3B	770500001	771500001	1000001	7B	711000001	718000001	7000001
3B	773500001	774000001	500001	7B	721000001	727000001	6000001
3B	776500001	778500001	2000001	7B	727500001	728000001	500001
3B	786500001	790500001	4000001	7B	729500001	730500001	1000001
3B	791000001	792000001	1000001	7B	731500001	732500001	1000001
3B	795500001	796500001	1000001	7B	733500001	734500001	1000001
3D	2500001	3500001	1000001	7B	735000001	736000001	1000001
4A	661000001	661500001	500001	7B	737000001	737500001	500001
4B	6000001	7000001	1000001	7D	36000001	37000001	1000001
4B	7500001	8500001	1000001	7D	46000001	47000001	1000001
4B	11000001	14000001	3000001	7D	78000001	79000001	1000001
4B	15000001	18000001	3000001	Unknown	15000001	15500001	500001
Unknown	21500001	22000001	500001
Note: Chrom: chromosomes of wheat; Start: Starting position of the area; End: Ending position of the area; Length (bp) : Length of the region.

## Sheet: Table S2
Table S2. Information of the association region by the SNP-index
Chrom	Position	Ref	Mut	Delta	Type	Gene	Function_type
2A	778457802	T	C	0.8	exonic	TraesCS2A03G1335800	nonsynonymous
2B	191592261	T	A	1	exonic	TraesCS2B03G0491700	nonsynonymous
3A	26582833	G	A	0.8	exonic	TraesCS3A03G0097900	nonsynonymous
3B	787279648	C	A	0.6644	upstream	TraesCS3B03G1321400(dist=32)	-
3B	795891186	C	G	0.6465	exonic	TraesCS3B03G1346500	synonymous
4B	48138209	G	A	0.8333	exonic	TraesCS4B03G0121500	nonsynonymous
4B	667550803	A	G	0.6333	exonic	TraesCS4B03G0997000	nonsynonymous
5A	674029593	G	A	0.6625	exonic	TraesCS5A03G1193000	synonymous
5A	681289780	C	A	0.6784	intronic	TraesCS5A03G1208300	-
5A	681460621	C	T	0.7384	exonic	TraesCS5A03G1208400	synonymous
5A	692013966	T	C	0.7087	UTR3	TraesCS5A03G1241100	-
						(TraesCS5A03G1241100.1:c.*41T>C,
						TraesCS5A03G1241100.2:c.*41T>C)
5A	692579756	C	T	0.8889	UTR5	TraesCS5A03G1244300	-
						(TraesCS5A03G1244300.1:c.-6C>T)
5A	692579789	T	C	0.8846	exonic	TraesCS5A03G1244300	nonsynonymous
5A	692581140	G	A	0.7286	UTR3	TraesCS5A03G1244300	-
						(TraesCS5A03G1244300.1:c.*5G>A)
5A	692581156	T	G	0.8571	UTR3	TraesCS5A03G1244300	-
						(TraesCS5A03G1244300.1:c.*21T>G)
5A	693187114	G	T	0.7136	exonic	TraesCS5A03G1246000	synonymous
5A	693187158	T	G	0.8029	intronic	TraesCS5A03G1246000	-
5A	693187171	G	A	0.7802	intronic	TraesCS5A03G1246000	-
5A	693194095	T	C	0.6462	exonic	TraesCS5A03G1246000	nonsynonymous
5A	693588752	T	G	0.6571	exonic	TraesCS5A03G1246800	nonsynonymous
5A	693819909	T	C	0.7272	exonic	TraesCS5A03G1247300,	synonymous
						TraesCS5A03G1247400LC
5A	693981974	C	G	0.72	upstream;downstream	TraesCS5A03G1249000LC	-
						(dist=12);TraesCS5A03G1248900LC,
						TraesCS5A03G1249100(dist=12)
5A	694307084	T	C	0.7679	exonic	TraesCS5A03G1250600,	synonymous
						TraesCS5A03G1250700LC
5A	694307090	T	C	0.7664	exonic	TraesCS5A03G1250600,	synonymous
						TraesCS5A03G1250700LC
5A	694307164	G	A	0.7817	exonic	TraesCS5A03G1250600,	nonsynonymous
						TraesCS5A03G1250700LC
5A	694404666	C	T	0.6537	exonic	TraesCS5A03G1251200	synonymous
5A	694404795	T	C	0.7149	exonic	TraesCS5A03G1251200	synonymous
5A	699945028	C	T	0.8276	exonic	TraesCS5A03G1261300	synonymous
5A	700066475	C	T	0.8833	exonic	TraesCS5A03G1262400	stopgain
5A	700302102	G	A	0.831	exonic	TraesCS5A03G1264200	synonymous
5A	700302143	T	C	0.8052	exonic	TraesCS5A03G1264200	nonsynonymous
5A	700302479	A	C	0.8	intronic	TraesCS5A03G1264200	-
5A	700304800	G	A	0.8	intronic	TraesCS5A03G1264200	-
5A	700315488	G	C	0.8365	intronic	TraesCS5A03G1264300	-
5A	700628004	A	T	0.85	UTR3	TraesCS5A03G1266400	-
						(TraesCS5A03G1266400.1:c.*19T>A)
5A	700629020	C	A	0.8889	exonic	TraesCS5A03G1266400	nonsynonymous
5A	700629528	C	A	0.8083	intronic	TraesCS5A03G1266400	-
5A	700629535	A	G	0.8186	intronic	TraesCS5A03G1266400	-
5A	700638697	G	A	0.8205	exonic	TraesCS5A03G1266500	nonsynonymous
5A	700685948	C	T	0.8462	exonic	TraesCS5A03G1267100	synonymous
5A	700686377	A	G	1	exonic	TraesCS5A03G1267100	synonymous
5A	700750097	G	T	0.6806	exonic	TraesCS5A03G1267500	nonsynonymous
5A	700750098	C	T	0.6806	exonic	TraesCS5A03G1267500	synonymous
5A	700750494	T	C	0.7994	exonic	TraesCS5A03G1267500	synonymous
5A	700751181	T	G	0.8519	exonic	TraesCS5A03G1267500	nonsynonymous
5A	700751577	T	C	0.7883	exonic	TraesCS5A03G1267500	synonymous
5A	700811371	T	G	0.9286	exonic	TraesCS5A03G1268000	nonsynonymous
5A	700926410	T	C	0.8108	exonic	TraesCS5A03G1268200	nonsynonymous
5A	701777273	T	G	0.8113	intronic	TraesCS5A03G1270200	-
5A	709631542	A	G	0.8378	exonic	TraesCS5A03G1293500	nonsynonymous
5A	713134397	C	G	0.8	intronic	TraesCS5A03G1304500	-
5A	713140844	T	C	0.8	exonic	TraesCS5A03G1304500	unknown
5A	713140871	T	G	0.7421	exonic	TraesCS5A03G1304500	unknown
5A	713140882	A	G	0.7424	intronic	TraesCS5A03G1304500	-
6B	5433607	C	T	1	exonic	TraesCS6B03G0018500	nonsynonymous
6B	5433611	C	T	1	exonic	TraesCS6B03G0018500	nonsynonymous
6B	5433631	G	A	1	exonic	TraesCS6B03G0018500	nonsynonymous
6B	5433636	C	T	1	exonic	TraesCS6B03G0018500	synonymous
6B	5433642	C	T	1	exonic	TraesCS6B03G0018500	synonymous
6B	5433648	G	A	1	exonic	TraesCS6B03G0018500	synonymous
6B	9743260	C	A	0.6333	intronic	TraesCS6B03G0027900	-
6B	9746262	A	G	0.6753	intronic	TraesCS6B03G0027900	-
6B	9746263	G	T	0.6753	intronic	TraesCS6B03G0027900	-
6B	9746271	G	A	0.7033	intronic	TraesCS6B03G0027900	-
6B	9746277	T	C	0.7238	intronic	TraesCS6B03G0027900	-
6B	10228385	A	G	0.8696	exonic	TraesCS6B03G0029100	nonsynonymous
6B	10228393	G	A	0.88	exonic	TraesCS6B03G0029100	synonymous
6B	10228420	C	T	0.8333	exonic	TraesCS6B03G0029100	synonymous
6B	10228447	A	T	0.7	exonic	TraesCS6B03G0029100	synonymous
6B	10228451	A	G	0.7048	exonic	TraesCS6B03G0029100	nonsynonymous
6B	10940455	G	A	0.8	UTR3	TraesCS6B03G0033500	-
						(TraesCS6B03G0033500.1:c.*32G>A)
7A	718837387	C	A	1	exonic	TraesCS7A03G1303700	nonsynonymous
7A	718837407	G	A	1	exonic	TraesCS7A03G1303700	nonsynonymous
7A	718837409	C	A	1	exonic	TraesCS7A03G1303700	nonsynonymous
7A	718837423	G	A	1	exonic	TraesCS7A03G1303700	synonymous
7A	718837425	T	C	1	exonic	TraesCS7A03G1303700	nonsynonymous
7A	718837437	G	A	1	exonic	TraesCS7A03G1303700	nonsynonymous
7A	718837441	A	T	1	exonic	TraesCS7A03G1303700	nonsynonymous
7A	718837447	G	C	1	exonic	TraesCS7A03G1303700	nonsynonymous
7A	718837450	T	C	1	exonic	TraesCS7A03G1303700	nonsynonymous
7A	718837457	A	C	1	exonic	TraesCS7A03G1303700	nonsynonymous
7A	718837458	T	A	1	exonic	TraesCS7A03G1303700	nonsynonymous
7A	718837467	T	G	1	exonic	TraesCS7A03G1303700	nonsynonymous
7A	718837468	C	G	1	exonic	TraesCS7A03G1303700	nonsynonymous
7B	591278737	T	C	0.8333	UTR3	TraesCS7B03G0890800	-
						(TraesCS7B03G0890800.1:c.*39T>C)
7B	591278746	T	C	0.8333	UTR3	TraesCS7B03G0890800	-
						(TraesCS7B03G0890800.1:c.*48T>C)
7B	592789996	A	G	0.8	exonic	TraesCS7B03G0894400	synonymous
7B	616705223	G	T	0.6697	exonic	TraesCS7B03G0947800	nonsynonymous
7B	616705277	A	G	0.8462	exonic	TraesCS7B03G0947800	synonymous
7B	616705279	A	T	0.8333	exonic	TraesCS7B03G0947800	nonsynonymous
7B	616705304	G	A	0.7059	exonic	TraesCS7B03G0947800	synonymous
7B	616705928	G	C	0.6701	exonic	TraesCS7B03G0947800	synonymous
7B	616705952	C	A	0.64	exonic	TraesCS7B03G0947800	synonymous
7B	632916525	A	G	0.7111	exonic	TraesCS7B03G0980300	nonsynonymous
7B	635235627	G	T	0.8235	intronic	TraesCS7B03G0983500	-
7B	657381953	T	G	0.8	intronic	TraesCS7B03G1037700	-
7B	665846702	A	G	0.8333	intronic	TraesCS7B03G1057200	-
7B	665846718	T	C	0.8333	intronic	TraesCS7B03G1057200	-
7B	665846743	A	T	1	intronic	TraesCS7B03G1057200	-
7B	669229365	A	G	0.8421	intronic	TraesCS7B03G1062900	-
7B	670420421	G	A	0.8182	exonic	TraesCS7B03G1071600	nonsynonymous
7B	715445813	C	T	0.8	exonic	TraesCS7B03G1190000	nonsynonymous
7B	715607329	G	A	0.8421	intronic	TraesCS7B03G1190400	-
7B	715607346	T	C	0.8125	intronic	TraesCS7B03G1190400	-
7B	715793658	T	C	0.6515	exonic	TraesCS7B03G1191000	nonsynonymous
7B	722023144	A	G	0.6333	exonic	TraesCS7B03G1213300	nonsynonymous
7B	722541744	C	G	0.8	downstream	TraesCS7B03G1215300,	-
						TraesCS7B03G1215400LC
7B	730281913	G	A	0.6417	exonic	TraesCS7B03G1246000	synonymous
Unknown	21642230	A	G	0.8	exonic	TraesCSU03G0030300	synonymous
Note: Chrom: chromosomes of wheat; Position: Position of SNP in progeny; Ref: Reference genome base type at this locus; Mut: The mutation base type at this locus; Delta: Frequency difference value of offspring sample Δ(SNP-index); Type: The type of location where SNP/InDel is located; Gene: Annotation of the location where SNP/InDel is located (gene or intergenic region, etc.); Function_type: Fun…

## Sheet: Table S3
Table S3. Information of the association region by the ED
Chrom	Position	Ref	Alt	ED	Structure_type	Structure_gene	Function_type
5A	673853146	C	T	0.82393	exonic	TraesCS5A03G1192200	synonymous
5A	674029512	T	G	0.67377	upstream;downstream	TraesCS5A03G1192900LC	-
5A	674029559	A	T	0.75322	exonic	TraesCS5A03G1193000	stoploss
5A	674029587	C	T	0.82433	exonic	TraesCS5A03G1193000	synonymous
5A	674029593	G	A	0.93692	exonic	TraesCS5A03G1193000	synonymous
5A	674089400	G	A	0.61238	exonic	TraesCS5A03G1193200	synonymous
5A	674089416	T	C	0.6876	exonic	TraesCS5A03G1193200	nonsynonymous
5A	674089428	A	G	0.69434	exonic	TraesCS5A03G1193200	nonsynonymous
5A	680425345	A	C	0.59647	intronic	TraesCS5A03G1207000	-
5A	680427273	A	G	0.56979	UTR5	TraesCS5A03G1207000	-
5A	680741718	G	A	0.6215	intronic	TraesCS5A03G1207200	-
5A	681289780	C	A	0.95947	intronic	TraesCS5A03G1208300	-
5A	681289918	A	G	0.71515	exonic	TraesCS5A03G1208300	nonsynonymous
5A	681455197	T	G	0.6364	intronic	TraesCS5A03G1208400	-
5A	681460621	C	T	1.04421	exonic	TraesCS5A03G1208400	synonymous
5A	681909159	T	G	0.68353	exonic	TraesCS5A03G1210000	nonsynonymous
5A	681909226	A	G	0.70711	exonic	TraesCS5A03G1210000	synonymous
5A	682026036	T	C	0.60609	exonic	TraesCS5A03G1210700	nonsynonymous
5A	682026270	A	C	0.89486	intronic	TraesCS5A03G1210700	-
5A	682288037	C	T	0.71326	exonic	TraesCS5A03G1212000	synonymous
5A	682289006	T	C	0.72968	exonic	TraesCS5A03G1212000	nonsynonymous
5A	682320172	A	C	0.85038	exonic	TraesCS5A03G1212400	nonsynonymous
5A	682320274	A	G	0.68127	exonic	TraesCS5A03G1212400	nonsynonymous
5A	682482062	G	T	0.75578	downstream	TraesCS5A03G1213200LC	-
						TraesCS5A03G1213300
5A	682482152	A	G	0.61282	exonic	TraesCS5A03G1213300	nonsynonymous
5A	682482230	C	T	0.55079	exonic	TraesCS5A03G1213300	nonsynonymous
5A	682482708	G	A	0.85891	exonic	TraesCS5A03G1213300	stopgain
5A	682495991	G	C	0.94395	intronic	TraesCS5A03G1213500	-
5A	682528009	C	T	0.68486	exonic	TraesCS5A03G1213700	synonymous
5A	682528189	T	C	0.68776	intronic	TraesCS5A03G1213700	-
5A	682528191	T	C	0.60658	intronic	TraesCS5A03G1213700	-
5A	682528195	T	C	0.56569	intronic	TraesCS5A03G1213700	-
5A	682528197	T	C	0.60609	intronic	TraesCS5A03G1213700	-
5A	682536250	T	C	0.93216	exonic	TraesCS5A03G1214000	synonymous
5A	682631226	G	T	0.57556	exonic	TraesCS5A03G1214500	nonsynonymous
5A	692013966	T	C	1.00214	UTR3	TraesCS5A03G1241100	-
5A	692574390	T	G	1.06066	intronic	TraesCS5A03G1244200	-
5A	692579756	C	T	1.25708	UTR5	TraesCS5A03G1244300	-
5A	692579789	T	C	1.25104	exonic	TraesCS5A03G1244300	nonsynonymous
5A	692580385	A	G	0.98564	exonic	TraesCS5A03G1244300	nonsynonymous
5A	692581019	T	G	1.11423	intronic	TraesCS5A03G1244300	-
5A	692581140	G	A	1.03025	UTR3	TraesCS5A03G1244300	-
5A	692581156	T	G	1.21218	UTR3	TraesCS5A03G1244300	-
5A	692683796	A	G	1.06066	intronic	TraesCS5A03G1244500	-
5A	692683798	C	T	1.06066	intronic	TraesCS5A03G1244500	-
5A	692683820	A	T	1.06066	intronic	TraesCS5A03G1244500	-
5A	692946585	G	T	0.92819	upstream	TraesCS5A03G1245100	-
5A	692946781	C	T	0.97268	exonic	TraesCS5A03G1245100	nonsynonymous
5A	693121988	G	A	0.90777	intronic	TraesCS5A03G1245900	-
5A	693122104	A	G	0.968	exonic	TraesCS5A03G1245900	nonsynonymous
5A	693187026	A	G	0.83072	UTR3	TraesCS5A03G1246000	-
5A	693187114	G	T	1.00924	exonic	TraesCS5A03G1246000	synonymous
5A	693187158	T	G	1.13547	intronic	TraesCS5A03G1246000	-
5A	693187171	G	A	1.1034	intronic	TraesCS5A03G1246000	-
5A	693190722	A	G	0.9678	intronic	TraesCS5A03G1246000	-
5A	693190724	A	T	0.9678	intronic	TraesCS5A03G1246000	-
5A	693194095	T	C	0.91379	exonic	TraesCS5A03G1246000	nonsynonymous
5A	693551860	G	A	0.96271	exonic	TraesCS5A03G1246600	synonymous
5A	693552815	T	C	0.93973	exonic	TraesCS5A03G1246600	synonymous
5A	693588752	T	G	0.92934	exonic	TraesCS5A03G1246800	nonsynonymous
5A	693819909	T	C	1.02837	exonic	TraesCS5A03G1247300	synonymous
						TraesCS5A03G1247400LC
5A	693946079	G	A	0.98623	exonic	TraesCS5A03G1248200	nonsynonymous
5A	693972639	C	T	1.04305	exonic	TraesCS5A03G1248700	synonymous
5A	693975866	G	A	1.06796	intronic	TraesCS5A03G1248700	-
5A	693981974	C	G	1.01823	upstream;downstream	TraesCS5A03G1249000LC	-
5A	693982020	C	G	0.96469	exonic	TraesCS5A03G1249000LC	nonsynonymous
						TraesCS5A03G1249100
5A	694203883	G	A	0.77553	exonic	TraesCS5A03G1250200	nonsynonymous
5A	694203943	C	T	0.82331	upstream	TraesCS5A03G1250200	-
5A	694307084	T	C	1.08607	exonic	TraesCS5A03G1250600	synonymous
						TraesCS5A03G1250700LC
5A	694307090	T	C	1.08384	exonic	TraesCS5A03G1250600	synonymous
						TraesCS5A03G1250700LC
5A	694307164	G	A	1.10548	exonic	TraesCS5A03G1250600	nonsynonymous
						TraesCS5A03G1250700LC
5A	694380207	G	A	1.01546	exonic	TraesCS5A03G1251100	nonsynonymous
5A	694404617	T	C	0.89887	exonic	TraesCS5A03G1251200	nonsynonymous
5A	694404666	C	T	0.92444	exonic	TraesCS5A03G1251200	synonymous
5A	694404795	T	C	1.01101	exonic	TraesCS5A03G1251200	synonymous
5A	694514738	G	C	1.04249	exonic	TraesCS5A03G1251400	nonsynonymous
						TraesCS5A03G1251500LC
5A	694514783	G	C	1.1132	exonic	TraesCS5A03G1251400	nonsynonymous
						TraesCS5A03G1251500LC
5A	695443023	C	T	1.12102	exonic	TraesCS5A03G1254500	synonymous
5A	695443968	T	G	1.09326	exonic	TraesCS5A03G1254500	nonsynonymous
5A	700302143	T	C	1.13871	exonic	TraesCS5A03G1264200	nonsynonymous
5A	700302413	A	G	1.07863	exonic	TraesCS5A03G1264200	nonsynonymous
5A	700302433	G	C	1.10566	intronic	TraesCS5A03G1264200	-
5A	700302479	A	C	1.13137	intronic	TraesCS5A03G1264200	-
5A	700302614	C	T	1.08786	intronic	TraesCS5A03G1264200	-
5A	700304800	G	A	1.13137	intronic	TraesCS5A03G1264200	-
5A	700315488	G	C	1.18296	intronic	TraesCS5A03G1264300	-
5A	700464499	T	C	1.09401	exonic	TraesCS5A03G1265700	nonsynonymous
5A	700464550	C	T	1.11423	exonic	TraesCS5A03G1265700	nonsynonymous
5A	700509284	A	G	1.06066	intronic	TraesCS5A03G1266000	-
5A	700511336	C	T	1.08323	intronic	TraesCS5A03G1266000	-
5A	700512011	C	T	0.75761	intronic	TraesCS5A03G1266000	-
5A	700512415	T	A	1.07863	intronic	TraesCS5A03G1266000	-
5A	700516851	A	G	0.62071	exonic	TraesCS5A03G1266100	synonymous
5A	700516867	G	C	0.51923	exonic	TraesCS5A03G1266100	nonsynonymous
5A	700518025	A	G	1.05372	exonic	TraesCS5A03G1266200	synonymous
5A	700518099	A	G	0.69401	exonic	TraesCS5A03G1266200	nonsynonymous
5A	700518133	T	G	0.51855	exonic	TraesCS5A03G1266200	synonymous
5A	700518255	G	A	1.11116	exonic	TraesCS5A03G1266200	nonsynonymous
5A	700530641	C	T	1.04513	exonic	TraesCS5A03G1266300	synonymous
5A	700530738	A	G	1.11116	exonic	TraesCS5A03G1266300	nonsynonymous
5A	700530801	A	T	1.10485	exonic	TraesCS5A03G1266300	nonsynonymous
5A	700628004	A	T	1.20208	UTR3	TraesCS5A03G1266400	-
5A	700628850	G	A	1.07649	intronic	TraesCS5A03G1266400	-
5A	700629020	C	A	1.25708	exonic	TraesCS5A03G1266400	nonsynonymous
5A	700629528	C	A	1.14308	intronic	TraesCS5A03G1266400	-
5A	700629535	A	G	1.15768	intronic	TraesCS5A03G1266400	-
5A	700638697	G	A	1.16038	exonic	TraesCS5A03G1266500	nonsynonymous
5A	700639043	A	C	1.04981	exonic	TraesCS5A03G1266500	synonymous
5A	700685948	C	T	1.19664	exonic	TraesCS5A03G1267100	synonymous
5A	700686377	A	G	1.41421	exonic	TraesCS5A03G1267100	synonymous
5A	700686636	C	T	1.11423	exonic	TraesCS5A03G1267100	nonsynonymous
5A	700746502	T	C	1.02639	exonic	TraesCS5A03G1267200	nonsynonymous
5A	700747178	C	T	1.10378	exonic	TraesCS5A03G1267200	nonsynonymous
5A	700750097	G	T	0.96261	exonic	TraesCS5A03G1267500	nonsynonymous
5A	700750098	C	T	0.96261	exonic	TraesCS5A03G1267500	synonymous
5A	700750494	T	C	1.13056	exonic	TraesCS5A03G1267500	synonymous
5A	700751181	T	G	1.2047	exonic	TraesCS5A03G1267500	nonsynonymous
5A	700751577	T	C	1.11487	exonic	TraesCS5A03G1267500	synonymous
5A	700751612	T	C	1.06995	exonic	TraesCS5A03G1267500	nonsynonymous
5A	700752081	T	C	1.08074	exonic	TraesCS5A03G1267500	synonymous
5A	700752254	T	C	1.08856	exonic	TraesCS5A03G1267500	nonsynonymous
5A	700752650	G	A	0.62115	exonic	TraesCS5A03G1267500	nonsynonymous
5A	700752900	T	G	1.06311	exonic	TraesCS5A03G1267500	nonsynonymous
5A	700797657	T	C	0.94708	exonic	TraesCS5A03G1267700	nonsynonymous
5A	700797706	C	T	0.92147	exonic	TraesCS5A03G1267700	synonymous
5A	700804421	C	A	1.10309	exonic	TraesCS5A03G1267900	synonymous
5A	700811371	T	G	1.3132	exonic	TraesCS5A03G1268000	nonsynonymous
5A	700811947	T	C	1.08532	intronic	TraesCS5A03G1268000	-
5A	700926410	T	C	1.14663	exonic	TraesCS5A03G1268200	nonsynonymous
5A	700941754	C	T	1.04758	exonic	TraesCS5A03G1268400	synonymous
5A	701184305	C	T	0.91924	intronic	TraesCS5A03G1269600	-
5A	709603819	G	C	0.60609	intronic	TraesCS5A03G1293400	-
5A	709631542	A	G	1.18488	exonic	TraesCS5A03G1293500	nonsynonymous
5A	713133524	A	G	0.85614	intronic	TraesCS5A03G1304500	-
5A	713134397	C	G	1.13137	intronic	TraesCS5A03G1304500	-
5A	713140398	A	G	0.84638	exonic	TraesCS5A03G1304500	unknown
5A	713140418	A	G	0.83969	exonic	TraesCS5A03G1304500	unknown
5A	713140844	T	C	1.13137	exonic	TraesCS5A03G1304500	unknown
5A	713140871	T	G	1.0495	exonic	TraesCS5A03G1304500	unknown
5A	713140882	A	G	1.04994	intronic	TraesCS5A03G1304500	-
5A	713261958	C	T	1.06066	intronic	TraesCS5A03G1305000	-
7B	714966484	C	T	0.5169	exonic	TraesCS7B03G1189700	synonymous
7B	714968382	T	C	0.66632	intronic	TraesCS7B03G1189700	-
7B	715445185	G	A	0.93573	intronic	TraesCS7B03G1190000	-
7B	715445533	G	A	0.64283	intronic	TraesCS7B03G1190000	-
7B	715445687	A	T	0.55113	intronic	TraesCS7B03G1190000	-
7B	715445713	A	G	0.96762	intronic	TraesCS7B03G1190000	-
7B	715445734	C	A	0.94281	intronic	TraesCS7B03G1190000	-
7B	715445813	C	T	1.13137	exonic	TraesCS7B03G1190000	nonsynonymous
7B	715445881	G	C	0.74246	intronic	TraesCS7B03G1190000	-
7B	715445905	A	G	0.7615	intronic	TraesCS7B03G1190000	-
7B	715445917	T	C	0.70711	intronic	TraesCS7B03G1190000	-
7B	715445934	T	C	0.78425	intronic	TraesCS7B03G1190000	-
7B	715445951	G	C	0.8319	exonic	TraesCS7B03G1190000	nonsynonymous
7B	715446011	C	A	0.77138	exonic	TraesCS7B03G1190000	nonsynonymous
7B	715446062	T	A	0.84853	intronic	TraesCS7B03G1190000	-
7B	715446069	G	T	0.77138	intronic	TraesCS7B03G1190000	-
7B	715446076	G	T	0.70711	intronic	TraesCS7B03G1190000	-
7B	715446655	G	T	0.82393	intronic	TraesCS7B03G1190000	-
7B	715446701	C	T	0.73344	exonic	TraesCS7B03G1190000	synonymous
7B	715446760	C	T	0.8101	exonic	TraesCS7B03G1190000	nonsynonymous
7B	715446764	C	T	0.78903	exonic	TraesCS7B03G1190000	synonymous
7B	715446831	T	G	0.61721	UTR3	TraesCS7B03G1190000	-
7B	715446857	G	T	0.56569	UTR3	TraesCS7B03G1190000	-
7B	715606870	C	G	0.57578	UTR3	TraesCS7B03G1190400	-
7B	715607067	C	A	0.51436	splicing	TraesCS7B03G1190400	-
7B	715607077	A	C	0.53033	intronic	TraesCS7B03G1190400	-
7B	715607079	G	A	0.53033	intronic	TraesCS7B03G1190400	-
7B	715607096	G	A	0.60929	intronic	TraesCS7B03G1190400	-
7B	715607163	T	C	0.89566	exonic	TraesCS7B03G1190400	nonsynonymous
7B	715607329	G	A	1.19092	intronic	TraesCS7B03G1190400	-
7B	715607346	T	C	1.14905	intronic	TraesCS7B03G1190400	-
7B	715607405	C	T	0.5534	exonic	TraesCS7B03G1190400	nonsynonymous
7B	715607409	G	C	0.52009	exonic	TraesCS7B03G1190400	synonymous
7B	715607415	G	A	0.52009	exonic	TraesCS7B03G1190400	synonymous
7B	717391822	T	C	0.78568	exonic	TraesCS7B03G1195400	nonsynonymous
7B	717391828	A	C	0.8319	exonic	TraesCS7B03G1195400	nonsynonymous
7B	717391870	G	T	0.70711	exonic	TraesCS7B03G1195400	nonsynonymous
7B	717391904	C	T	0.79934	UTR5	TraesCS7B03G1195400	-
7B	717391923	T	C	0.82495	upstream	TraesCS7B03G1195400	-
						TraesCS7B03G1195500LC
7B	717688886	G	A	0.64283	exonic	TraesCS7B03G1197300	synonymous
7B	727440432	A	G	0.84853	intronic	TraesCS7B03G1239000	-
7B	727440598	A	G	0.68092	exonic	TraesCS7B03G1239000	synonymous
7B	727440635	T	C	0.56935	intronic	TraesCS7B03G1239000	-
7B	727440800	G	C	0.96424	intronic	TraesCS7B03G1239000	-
7B	727440824	C	A	0.96424	intronic	TraesCS7B03G1239000	-
7B	727440831	A	G	0.96424	intronic	TraesCS7B03G1239000	-
7B	727440897	T	G	0.55559	exonic	TraesCS7B03G1239000	synonymous
7B	727441264	G	A	0.52378	exonic	TraesCS7B03G1239000	synonymous
Note: Chrom: chromosomes of wheat; Position: Location on chromosome; Ref: Reference genome base type at this locus; Alt: The mutation base type of this locus; Structure-_type: The type of location where SNP/InDel occurs; Structure_gene: Annotation of the location where SNP/InDel is located (gene or intergenic region, etc.); Function_type: Functional type of SNP/InDel

## Sheet: Table S4
Table S4. Candidate SNPs loci
Chrom	Mutation sites	Ref	Alt	Structure_type	Structure_gene	Function_type
5A	674029593	G	A	exonic	TraesCS5A03G1193000	synonymous SNP
5A	681289780	C	A	intronic	TraesCS5A03G1208300	-
5A	681460621	C	T	exonic	TraesCS5A03G1208400	synonymous SNP
5A	692013966	T	C	UTR3	TraesCS5A03G1241100	-
5A	692579756	C	T	UTR5	TraesCS5A03G1244300	-
5A	692579789	T	C	exonic	TraesCS5A03G1244300	nonsynonymous SNP
5A	692581140	G	A	UTR3	TraesCS5A03G1244300	-
5A	692581156	T	G	UTR3	TraesCS5A03G1244300	-
5A	693187114	G	T	exonic	TraesCS5A03G1246000	synonymous SNP
5A	693187158	T	G	intronic	TraesCS5A03G1246000	-
5A	693187171	G	A	intronic	TraesCS5A03G1246000	-
5A	693194095	T	C	exonic	TraesCS5A03G1246000	nonsynonymous SNP
5A	693588752	T	G	exonic	TraesCS5A03G1246800	nonsynonymous SNP
5A	693819909	T	C	exonic	TraesCS5A03G1247300	synonymous SNP
					TraesCS5A03G1247400LC
5A	693981974	C	G	upstream;	TraesCS5A03G1249000LC	-
				downstream	TraesCS5A03G1248900LC
					TraesCS5A03G1249100
5A	694307084	T	C	exonic	TraesCS5A03G1250600	synonymous SNP
					TraesCS5A03G1250700LC
5A	694307090	T	C	exonic	TraesCS5A03G1250600	synonymous SNP
					TraesCS5A03G1250700LC
5A	694307164	G	A	exonic	TraesCS5A03G1250600	nonsynonymous SNP
					TraesCS5A03G1250700LC
5A	694404666	C	T	exonic	TraesCS5A03G1251200	synonymous SNP
5A	694404795	T	C	exonic	TraesCS5A03G1251200	synonymous SNP
5A	700302143	T	C	exonic	TraesCS5A03G1264200	nonsynonymous SNP
5A	700302479	A	C	intronic	TraesCS5A03G1264200	-
5A	700304800	G	A	intronic	TraesCS5A03G1264200	-
5A	700315488	G	C	intronic	TraesCS5A03G1264300	-
5A	700628004	A	T	UTR3	TraesCS5A03G1266400	-
5A	700629020	C	A	exonic	TraesCS5A03G1266400	nonsynonymous SNP
5A	700629528	C	A	intronic	TraesCS5A03G1266400	-
5A	700629535	A	G	intronic	TraesCS5A03G1266400	-
5A	700638697	G	A	exonic	TraesCS5A03G1266500	nonsynonymous SNP
5A	700685948	C	T	exonic	TraesCS5A03G1267100	synonymous SNP
5A	700686377	A	G	exonic	TraesCS5A03G1267100	synonymous SNP
5A	700750097	G	T	exonic	TraesCS5A03G1267500	nonsynonymous SNP
5A	700750098	C	T	exonic	TraesCS5A03G1267500	synonymous SNP
5A	700750494	T	C	exonic	TraesCS5A03G1267500	synonymous SNP
5A	700751181	T	G	exonic	TraesCS5A03G1267500	nonsynonymous SNP
5A	700751577	T	C	exonic	TraesCS5A03G1267500	synonymous SNP
5A	700811371	T	G	exonic	TraesCS5A03G1268000	nonsynonymous SNP
5A	700926410	T	C	exonic	TraesCS5A03G1268200	nonsynonymous SNP
5A	709631542	A	G	exonic	TraesCS5A03G1293500	nonsynonymous SNP
5A	713134397	C	G	intronic	TraesCS5A03G1304500	-
5A	713140844	T	C	exonic	TraesCS5A03G1304500	unknown
5A	713140871	T	G	exonic	TraesCS5A03G1304500	unknown
5A	713140882	A	G	intronic	TraesCS5A03G1304500	-
7B	715445813	C	T	exonic	TraesCS7B03G1190000	nonsynonymous SNP
7B	715607329	G	A	intronic	TraesCS7B03G1190400	-
7B	715607346	T	C	intronic	TraesCS7B03G1190400	-
Note: Chrom: chromosomes of wheat; Mutation sites: mutation site; Ref: Reference genome base type at this locus; Alt: The mutation base type at this locus: Structure_type: The type of location where SNP/InDel is located; Structure_gene: Annotation of the location where SNP/InDel is located (gene or intergenic region, etc.); Function_type: Functional type of SNP/InDel.

## Sheet: Table S5
Table S5. KASP-labeled primers used in the experiment
Marker name	Physical_position/bp	Primer_adaptor	Primer sequence (5'-3')
KASP-LS1-681460621	681460621	FAM	GAAGGTGACCAAGTTCATGCTCGGTTAGGGTTAATACATCCGAc
	681460621	HEX	GAAGGTCGGAGTCAACGGATTCGGTTAGGGTTAATACATCCGAt
	681460621	REV	TCTATTCAGAAGCTCGAGGAGAAG
KASP-LS1-692013966	692013966	FAM	GAAGGTGACCAAGTTCATGCTAGCAACCCAACGGTAACGAt
	692013966	HEX	GAAGGTCGGAGTCAACGGATTAGCAACCCAACGGTAACGAc
	692013966	REV	CCACCTCTGTCTGTATCTGTACGC
KASP-LS1-700302479	700302479	FAM	GAAGGTGACCAAGTTCATGCTCTATCTGGCGCATAATTCGGTa
	700302479	HEX	GAAGGTCGGAGTCAACGGATTTATCTGGCGCATAATTCGGTc
	700302479	REV	GCTCCATCAAAGTATCTCTTCTGCA
KASP-LS1-700638697	700638697	FAM	GAAGGTGACCAAGTTCATGCTAGTGGAGCCACCTACACCTACAg
	700638697	HEX	GAAGGTCGGAGTCAACGGATTAGTGGAGCCACCTACACCTACAa
	700638697	REV	TATTTAAATGTATGGGTGGTTTGAAATC
KASP-LS1-700750098	700750098	FAM	GAAGGTGACCAAGTTCATGCTGGTGGAAACTCAAAAGTATGTGGTTc
	700750098	HEX	GAAGGTCGGAGTCAACGGATTGTGGAAACTCAAAAGTATGTGGTTt
	700750098	REV	TGATATGGGAAGTTCACCTGAAAAG
KASP-LS1-700811371	700811371	FAM	GAAGGTGACCAAGTTCATGCTAAAGCATTAATCCCAGCAGTGt
	700811371	HEX	GAAGGTCGGAGTCAACGGATTAAGCATTAATCCCAGCAGTGg
	700811371	REV	GGTTAATTGCAGGGTTCGGG
